# Supplementary material for: Inter- and Intraspecific Variability in Non-Starch Polysaccharide Composition of Satureja Species from Tunisia: Implications for Functional Food Development
Source: Foods. 2026 Feb 3;15(3):525. doi: 10.3390/foods15030525 (PMC12897150; doi:10.3390/foods15030525)
Supplement: Supplementary file 1 [file foods-15-00525-s001.zip]

Archive with 1 entries (1 files):
- foods-4103702-supplementary.pdf
